# Supplementary material for: Integrated beamline control and data acquisition for small-angle X-ray scattering at the P12 BioSAXS beamline at PETRAIII storage ring DESY
Source: J Synchrotron Radiat. 2018 Apr 25;25(Pt 3):906–14. doi: 10.1107/S1600577518005398 (PMC5929361; doi:10.1107/S1600577518005398)
Supplement: Supplementary file 1 [file s-25-00906-sup1.txt]

function [mu, alpha, beta, offset, scale] = ggdfitcdf(x, y)
  %
  % The incoming data may be multiple consecutive scans which results
  % in non-ascending x-axis. In order to get better aproximations and
  % plots, sort the data.
  %
  [ ~, ascending ] = sort(x);
  x = x(ascending);
  y = y(ascending);

  %
  % Use the maximum position of the numerical derivative (a likely
  % position of the peak of the PDF) as a starting point for the
  % minimization. If we are too far off initially, the minimization
  % may not converge to a good solution.
  %
  deriv = diff(y) ./ diff(x);
  [ ~, maxloc ] = max(deriv);

  direction = sign([ones(size(x)), x] \ y);

  f = @(a)sum((direction(2) * (y - a(4)) - ggdcdf(x, a(1), a(2), a(3)) * a(5)) .^ 2);
  x0 = [ x(maxloc), sqrt(var(x) / 2), 2, mean(y), max(y) ];
  options = optimset('MaxFunEvals', 10000, ...
                     'MaxIter', 5000, ...
                     'TolFun', 1e-16, ...
                     'TolX', 1e-6, ...
                     'Display', 'iter');

  tmp = fminsearch(f, x0, options);

  mu = tmp(1);
  alpha = tmp(2);
  beta = tmp(3);
  offset = tmp(4);
  scale = tmp(5);
end

function p = ggdcdf(x, mu, alpha, beta)
  %
  % CDF of Generalized Gaussian Distribution:
  %   https://en.wikipedia.org/wiki/Generalized_normal_distribution
  %
  % See implementation detail about gammainc and its normalization:
  %     http://de.mathworks.com/matlabcentral/answers/57442-cdf-of-exponential-power-distribution
  %

  if (alpha > 0.0 && beta > 0.0)
    num = gammainc((abs(x - mu) ./ alpha) .^ beta, 1 / beta, 'lower');
    denum = 2.0;

    p = 0.5 + sign(x - mu) .* (num / denum);
  else
    p = Inf(size(x));
  end
end
