# Supplementary material for: Integrated beamline control and data acquisition for small-angle X-ray scattering at the P12 BioSAXS beamline at PETRAIII storage ring DESY
Source: J Synchrotron Radiat. 2018 Apr 25;25(Pt 3):906–14. doi: 10.1107/S1600577518005398 (PMC5929361; doi:10.1107/S1600577518005398)
Supplement: Supplementary file 3 [file s-25-00906-sup3.txt]

function x = ggdinv(p, mu, alpha, beta)
  f = @(x)(ggdcdf(x, mu, alpha, beta) - p);
  x = fzero(f, [mu - 6 * alpha, mu + 6 * alpha]);
end

function p = ggdcdf(x, mu, alpha, beta)
  %
  % CDF of Generalized Gaussian Distribution:
  %   https://en.wikipedia.org/wiki/Generalized_normal_distribution
  %
  % See implementation detail about gammainc and its normalization:
  %     http://de.mathworks.com/matlabcentral/answers/57442-cdf-of-exponential-power-distribution
  %

  if (alpha > 0.0 && beta > 0.0)
    num = gammainc((abs(x - mu) ./ alpha) .^ beta, 1 / beta, 'lower');
    denum = 2.0;

    p = 0.5 + sign(x - mu) .* (num / denum);
  else
    p = Inf(size(x));
  end
end
