# Supplementary material for: Integrated beamline control and data acquisition for small-angle X-ray scattering at the P12 BioSAXS beamline at PETRAIII storage ring DESY
Source: J Synchrotron Radiat. 2018 Apr 25;25(Pt 3):906–14. doi: 10.1107/S1600577518005398 (PMC5929361; doi:10.1107/S1600577518005398)
Supplement: Supplementary file 4 [file s-25-00906-sup4.txt]

from _commands import *

import PETRAIII.P12.OpticsHutch.Slit1 as Slit1
import PETRAIII.P12.OpticsHutch.QBPM1 as QBPM1


def experiment(*args, **kwargs):
    # Map slit object to log file.
    blade = { Slit1.In:     kwargs["Log Directory"] + "/slit1_in_vs_qbpm1",
              Slit1.Out:    kwargs["Log Directory"] + "/slit1_out_vs_qbpm1",
              Slit1.Top:    kwargs["Log Directory"] + "/slit1_top_vs_qbpm1",
              Slit1.Bottom: kwargs["Log Directory"] + "/slit1_bottom_vs_qbpm1" }

    # Open all blades.
    for b in blade.keys():
      b.savePosition()
      b.setVelocity(kwargs["Velocity"])
      b.moveAbsolute(kwargs["OpenPosition"])

    # Scan each blade in turn and move back to open position.
    for b in blade.keys():
      b.scanAbsolutePosition(kwargs["From"], kwargs["To"], kwargs["Step"],
                             QBPM1.TotalIntensity,
                             blade[b])
      b.moveAbsolute(kwargs["OpenPosition"])

    # Fit the generalized Gaussian CDF to each blade scan
    # and move it to the obtained position.
    for b in blade.keys():
      b.fitCdf(blade[b])
      b.setAbsolutePositionPercentile(blade[b], 0.995)
